# Supplementary material for: Nifuroxazide Mitigates Angiogenesis in Ehlrich’s Solid Carcinoma: Molecular Docking, Bioinformatic and Experimental Studies on Inhibition of Il-6/Jak2/Stat3 Signaling
Source: Molecules. 2021 Nov 13;26(22):6858. doi: 10.3390/molecules26226858 (PMC8621155; doi:10.3390/molecules26226858)
Supplement: Supplementary file 1 [file molecules-26-06858-s001.zip]

Archive with 1 entries (1 files):
- molecules-1427390-supplementary.pdf
